# Supplementary material for: Random Forest Predicts Human Ratings of Creative Stories Using Very Small Training Samples
Source: Behav Sci (Basel). 2026 Apr 11;16(4):576. doi: 10.3390/bs16040576 (PMC13114157; doi:10.3390/bs16040576)
Supplement: Supplementary file 1 [file behavsci-16-00576-s001.zip]

Archive with 1 entries (1 files):
- behavsci-4018428-supplementary.pdf
